# Supplementary material for: Phenotypic delay in the evolution of bacterial antibiotic resistance: Mechanistic models and their implications
Source: PLoS Comput Biol. 2020 May 29;16(5):e1007930. doi: 10.1371/journal.pcbi.1007930 (PMC7307788; doi:10.1371/journal.pcbi.1007930)
Supplement: S1 Table — An Excel spreadsheet with multiple tabs, each corresponding to a single figure. (XLSX) [file pcbi.1007930.s002.xlsx]

## Sheet: Figure1
Panel d. Probability of resistance depending on n for the dilution mechanism
Generation post-mutation	prob (n=20)	prob (n=100)	prob (n=1000)
0	0	0	0
1	0	0	0
2	0.729	0	0
3	1	0	0
4	1	0.913	0
5	1	1	0
6	1	1	0
7	1	1	0.995
8	1	1	1
9	1	1	1
Panel f. Probability of resistance depending on polyploidy c for the effective poliploidy mechanism
Generation post-mutation	prob (c=2)	prob (c=4)
0	0	0
1	1	0
2	1	1
3	1	1
4	1	1
5	1	1
6	1	1
8	1	1
9	1	1
Panel h. Probability of resistance depending on m for accumulation mechanism
Generation post-mutation	prob (m=0.1)	prob (m=1)	prob (m=1.5)	prob (m=2)
0	0	0	0	0
1	0	0	0	1
2	0	0	1	1
3	0	0	1	1
4	0	1	1	1
5	0	1	1	1
6	0	1	1	1
7	0	1	1	1
8	0	1	1	1
9	0	1	1	1

## Sheet: Figure2
Panel a. Probability of resistance for single cells for the combined mechanism (n=20)
Generation post-mutation	prob (c=2)	prob (c=4)
0	0	0
1	0.0002	0
2	0.0095	0.0002
3	0.0713	0.0064
4	0.197	0.0439
5	0.3124	0.1066
6	0.3985	0.1639
7	0.4485	0.2046
8	0.4748	0.227
9	0.4869	0.2414
Panel b. Probability of resistance for single cells for the combined mechanism (c=2)
Generation post-mutation	prob (n=20)	prob (n=100)
0	0	0
1	0.0002	0
2	0.0095	0
3	0.0713	0
4	0.197	0.0046
5	0.3124	0.0487
6	0.3985	0.1548
7	0.4485	0.2801
8	0.4748	0.3781
9	0.4869	0.4347
Panel c. Probability of resistance for the combined mechanism at the population level (n=20)
Generation post-mutation	prob (c=2)	prob (c=4)
0	0	0
1	0	0
2	0.035	0
3	1	0.108
4	1	1
5	1	1
6	1	1
7	1	1
8	1	1
9	1	1
Panel d. Phenotypic penetrance
Generation post-mutation	Effective polyploidy model	Dilution model	Combined model
0	0	0	0
1	0	0.00390625	0
2	0	0.100113	0
3	1	0.343609	0.00150096
4	1	0.596719	0.053934
5	1	0.7757	0.247193
6	1	0.881626	0.504155
7	1	0.939183	0.712388
8	1	0.969174	0.844711
9	1	0.984481	0.919264
10	1	0.992214	0.95883
11	1	0.9961	0.979211
12	1	0.998049	0.989554

## Sheet: Figure3
Panel c. Probability of survival for the effective polyploidy mechanism in the Luria-Delbruck simulations
doubling time (min)	probability of survival
25	0.724
30	0.724
40	0.724
50	0.724
60	0.724
Panel d. Probability of survival for the dilution mechanism in the Luria-Delbruck simulations
n	probability of survival
0	0.69
4	0.29
20	0.12
100	0.06
Panel e. Probability of survival for the combined mechanism in the Luria-Delbruck simulations
doubling time (min)	probability of survival (n=0)	probability of survival (n=20)
25	0.724	0.085
30	0.724	0.088
40	0.724	0.111
50	0.724	0.122
60	0.724	0.143

## Sheet: Figure4
Panel a. The number of resistant cells for the model with no delay (n=0) and the dilution model with n=16, for the same mutation rate mu=1e-7
Number of mutants	Counts (n=0)	Counts (n=16)
0	3625	8845
1	1847	320
2	1383	99
3 to 4	1230	54
5 to 8	835	268
above 8	1080	414
Panel b. The number of resistant cells for the model with no delay (n=0, mu=1e-7) and the dilution model (n=16, mu=8e-7), for different mutation rates
Number of mutants	Counts (n=0)	Counts (n=16)
0	3625	3750
1	1847	1071
2	1383	527
3 to 4	1230	387
5 to 8	835	1240
above 8	1080	3025

## Sheet: Figure5
Panel a. Factor by which the mutation rate mu is underestimated by the Luria-Delbrueck model
Number of sensitive molecules	Factor (mean)	Factor (upper bound)	Factor (lower bound)
20	8.40396	8.75186	8.08266
22	8.52305	8.88546	8.18903
24	8.63683	9.00106	8.30092
26	9.04621	9.44707	8.67798
28	9.31795	9.7176	8.94988
30	9.54078	9.93744	9.17457
32	10.0525	10.4576	9.67757
34	10.2667	10.6738	9.88945
36	10.1816	10.6293	9.77011
38	10.6444	11.0909	10.2325
40	10.6377	11.1111	10.203
Panel b. Cumulative mutant frequency distribution
number of cells x	Experimental data	Best-fit simulation
1	561	540
2	392	403
3	300	291
4	243	234
5	201	215
6	176	209
7	153	159
8	140	138
9	129	128
10	124	121
11	116	120
12	106	119
13	97	116
14	92	114
15	87	86
16	86	76
17	78	67
18	77	61
19	71	60
20	65	59
21	63	59
22	58	56
23	58	56
24	57	56
25	55	56
26	54	56
27	49	56
28	46	56
29	45	56
30	42	55
31	39	39
32	38	36
33	37	34
34	37	33
35	36	33
36	35	33
37	34	32
38	33	31
39	33	31
40	31	31
41	30	31
42	29	31
43	28	31
44	28	31
45	28	31
46	28	30
47	28	30
48	28	30
49	28	30
50	27	30
51	27	30
52	27	30
53	26	30
54	26	30
55	26	30
56	26	30
57	26	30
58	25	30
59	25	30
60	24	30
61	24	30
62	24	30
63	24	26
64	24	24
65	24	23
66	24	22
67	23	22
68	23	22
69	22	21
70	21	21
71	21	21
72	21	21
73	21	21
74	19	21
75	18	21
76	18	21
77	18	19
78	18	19
79	18	19
80	18	19
81	18	19
82	18	19
83	18	19
84	18	19
85	18	19
86	18	19
87	18	19
88	18	19
89	18	19
90	18	19
91	18	19
92	18	19
93	18	19
94	18	19
95	18	19
96	18	19
97	18	19
98	18	19
99	18	19
100	18	19
101	18	19
102	18	19
103	18	19
104	18	19
105	18	19
106	17	19
107	17	19
108	16	19
109	16	19
110	16	19
111	16	19
112	16	19
113	16	19
114	16	19
115	16	19
116	16	19
117	15	19
118	15	19
119	15	19
120	15	19
121	15	19
122	15	19
123	15	19
124	15	19
125	15	18
126	15	18
127	15	15
128	15	13
129	15	11
130	15	10
131	15	9
132	15	9
133	14	9
134	14	8
135	14	8
136	14	8
137	14	8
138	13	8
139	13	8
140	13	8
141	12	8
142	12	8
143	12	8
144	12	8
145	12	8
146	12	8
147	11	8
148	11	8
149	11	8
150	11	8
151	11	8
152	10	8
153	9	8
154	9	8
155	9	8
156	9	8
157	9	8
158	9	8
159	9	8
160	9	8
161	9	8
162	9	8
163	9	8
164	9	8
165	9	8
166	9	8
167	9	8
168	9	8
169	9	8
170	9	8
171	9	8
172	9	8
173	9	8
174	9	8
175	9	8
176	9	8
177	9	8
178	9	8
179	9	8
180	9	8
181	9	8
182	9	8
183	9	8
184	9	8
185	9	8
186	9	8
187	9	8
188	9	8
189	9	8
190	9	8
191	9	8
192	9	8
193	8	8
194	8	8
195	8	8
196	8	8
197	8	8
198	8	8
199	8	8
200	8	8
201	8	8
202	8	8
203	8	8
204	8	8
205	8	8
206	8	8
207	8	8
208	8	8
209	8	8
210	8	8
211	8	8
212	8	8
213	8	8
214	8	8
215	8	8
216	8	8
217	8	8
218	8	8
219	8	8
220	8	8
221	8	8
222	8	8
223	8	8
224	8	8
225	8	8
226	8	8
227	8	8
228	8	8
229	8	8
230	8	8
231	8	8
232	8	8
233	8	8
234	8	8
235	8	8
236	8	8
237	8	8
238	8	8
239	8	8
240	8	8
241	8	8
242	8	8
243	8	8
244	8	8
245	8	8
246	8	8
247	8	8
248	8	8
249	8	8
250	8	8
251	8	8
252	8	8
253	8	8
254	8	8
255	8	6
256	8	6
257	8	5
258	8	4
259	7	4
260	7	4
261	7	4
262	7	4
263	7	4
264	7	4
265	7	4
266	6	4
267	6	4
268	6	4
269	6	4
270	6	4
271	6	4
272	6	4
273	6	4
274	6	4
275	6	4
276	6	4
277	6	4
278	6	4
279	6	4
280	6	4
281	6	4
282	6	4
283	6	4
284	6	4
285	6	4
286	6	4
287	6	4
288	6	4
289	6	4
290	6	4
291	6	4
292	6	4
293	6	4
294	6	4
295	6	4
296	6	4
297	6	4
298	6	4
299	6	4
300	6	4
301	6	4
302	6	4
303	6	4
304	6	4
305	6	4
306	6	4
307	6	4
308	6	4
309	6	4
310	6	4
311	6	4
312	6	4
313	6	4
314	6	4
315	6	4
316	6	4
317	6	4
318	6	4
319	6	4
320	6	4
321	5	4
322	5	4
323	5	4
324	5	4
325	5	4
326	5	4
327	5	4
328	5	4
329	5	4
330	5	4
331	5	4
332	5	4
333	5	4
334	5	4
335	5	4
336	5	4
337	5	4
338	5	4
339	5	4
340	5	4
341	5	4
342	5	4
343	5	4
344	5	4
345	5	4
346	5	4
347	5	4
348	5	4
349	5	4
350	5	4
351	5	4
352	5	4
353	5	4
354	5	4
355	5	4
356	5	4
357	5	4
358	5	4
359	5	4
360	5	4
361	5	4
362	5	4
363	5	4
364	5	4
365	5	4
366	5	4
367	5	4
368	5	4
369	5	4
370	5	4
371	5	4
372	5	4
373	5	4
374	5	4
375	5	4
376	5	4
377	5	4
378	5	4
379	5	4
380	5	4
381	5	4
382	5	4
383	5	4
384	5	4
385	5	4
386	5	4
387	5	4
388	5	4
389	5	4
390	5	4
391	5	4
392	5	4
393	5	4
394	5	4
395	5	4
396	5	4
397	5	4
398	5	4
399	5	4
400	5	4
401	5	4
402	5	4
403	5	4
404	5	4
405	5	4
406	5	4
407	5	4
408	5	4
409	5	4
410	5	4
411	5	4
412	5	4
413	5	4
414	5	4
415	5	4
416	5	4
417	5	4
418	5	4
419	5	4
420	5	4
421	5	4
422	5	4
423	5	4
424	5	4
425	5	4
426	5	4
427	5	4
428	5	4
429	5	4
430	5	4
431	5	4
432	5	4
433	5	4
434	5	4
435	5	4
436	5	4
437	5	4
438	5	4
439	5	4
440	5	4
441	5	4
442	5	4
443	5	4
444	5	4
445	5	4
446	5	4
447	5	4
448	5	4
449	5	4
450	5	4
451	5	4
452	5	4
453	5	4
454	5	4
455	5	4
456	5	4
457	5	4
458	5	4
459	5	4
460	5	4
461	5	4
462	5	4
463	5	4
464	5	4
465	5	4
466	5	4
467	5	4
468	5	4
469	5	4
470	5	4
471	5	4
472	5	4
473	5	4
474	5	4
475	5	4
476	5	4
477	5	4
478	5	4
479	5	4
480	5	4
481	5	4
482	5	4
483	4	4
484	4	4
485	4	4
486	4	4
487	4	4
488	4	4
489	4	4
490	4	4
491	4	4
492	4	4
493	4	4
494	4	4
495	4	4
496	4	4
497	4	4
498	4	4
499	4	4
500	4	4
501	4	4
502	4	4
503	4	4
504	4	4
505	4	4
506	4	4
507	4	4
508	4	4
509	4	3
510	4	3
511	4	2
512	4	1
513	4	0
Panel c. Approximate Bayesian Computation results for the probability of the model with phenotypic delay (the dilution model)
Probability (histogram mid-point)	Counts (simulation with not delay)	Counts (simulation with delay)
0.005	494	0
0.015	1	0
0.025	2	0
0.035	0	0
0.045	0	0
0.055	2	0
0.065	0	0
0.075	0	0
0.085	0	0
0.095	0	0
0.105	0	0
0.115	0	0
0.125	0	0
0.135	0	0
0.145	0	0
0.155	0	0
0.165	0	0
0.175	0	0
0.185	0	0
0.195	0	0
0.205	0	0
0.215	0	0
0.225	0	0
0.235	0	0
0.245	0	0
0.255	0	0
0.265	0	1
0.275	0	0
0.285	0	0
0.295	0	0
0.305	0	1
0.315	0	1
0.325	0	0
0.335	0	0
0.345	0	1
0.355	1	0
0.365	0	0
0.375	0	0
0.385	0	0
0.395	0	0
0.405	0	0
0.415	0	0
0.425	0	1
0.435	0	1
0.445	0	1
0.455	0	0
0.465	0	0
0.475	0	0
0.485	0	0
0.495	0	0
0.505	0	0
0.515	0	1
0.525	0	0
0.535	0	1
0.545	0	0
0.555	0	0
0.565	0	0
0.575	0	0
0.585	0	0
0.595	0	0
0.605	0	0
0.615	0	2
0.625	0	1
0.635	0	0
0.645	0	0
0.655	0	0
0.665	0	1
0.675	0	1
0.685	0	1
0.695	0	0
0.705	0	1
0.715	0	3
0.725	0	0
0.735	0	0
0.745	0	2
0.755	0	0
0.765	0	0
0.775	0	0
0.785	0	1
0.795	0	0
0.805	0	0
0.815	0	0
0.825	0	1
0.835	0	0
0.845	0	0
0.855	0	2
0.865	0	0
0.875	0	0
0.885	0	3
0.895	0	0
0.905	0	0
0.915	0	1
0.925	0	2
0.935	0	3
0.945	0	1
0.955	0	2
0.965	0	3
0.975	0	6
0.985	0	7
0.995	0	447

## Sheet: FigureS1
Panel b. Probability of survival for single cells in the dilution mechanism
Generation post-mutation	prob (n=20)	prob (n=100)
0	0	0
1	0	0
2	0.0035	0
3	0.0635	0
4	0.2736	0.0013
5	0.522	0.0385
6	0.7268	0.2
7	0.8531	0.4602
8	0.9239	0.681
9	0.9598	0.8226
Panel c. Probability of survival for single cells in the effective polyploidy mechanism
Generation post-mutation	prob (c=2)	prob (c=4)
0	0	0
1	0.4991	0
2	0.4991	0.2609
3	0.4991	0.2609
4	0.4991	0.2609
5	0.4991	0.2609
6	0.4991	0.2609
7	0.4991	0.2609
8	0.4991	0.2609
9	0.4991	0.2609
Panel d. Probability of survival for single cells in the accumulation mechanism
Generation post-mutation	prob (m=0.1)	prob (m=1)	prob (m=2)	prob (m=3)
0	0	0	0	0
1	0	0	0.5309	1
2	0	0	1	1
3	0	0	1	1
4	0	0.0047	1	1
5	0	0.1049	1	1
6	0	0.2685	1	1
7	0	0.3766	1	1
8	0	0.4488	1	1
9	0	0.4778	1	1

## Sheet: FigureS2
Expected time to resistance in dilution model
x-value	Simulated data	Analytic approximation	1+Log2(n)
10	1.864	1.53371	4.32193
20	2.29	2.39576	5.32193
30	2.928	2.90574	5.90689
40	3.016	3.26985	6.32193
50	3.366	3.55348	6.64386
60	3.758	3.78596	6.90689
70	3.926	3.98301	7.12928
80	3.986	4.15406	7.32193
90	3.994	4.3052	7.49185
100	4.078	4.4406	7.64386
110	4.23	4.56325	7.78136
120	4.494	4.67536	7.90689
130	4.672	4.77859	8.02237
140	4.812	4.87426	8.12928
150	4.908	4.96341	8.22882
160	4.938	5.04687	8.32193
170	4.968	5.12533	8.40939
180	4.988	5.19935	8.49185
190	4.984	5.26941	8.56986
200	4.998	5.33592	8.64386
210	5.018	5.39922	8.71425
220	5.054	5.45961	8.78136
230	5.116	5.51734	8.84549
240	5.188	5.57264	8.90689
250	5.346	5.6257	8.96578
260	5.424	5.67671	9.02237
270	5.516	5.72581	9.07682
280	5.618	5.77314	9.12928
290	5.712	5.81884	9.17991
300	5.774	5.86299	9.22882
310	5.844	5.90572	9.27612
320	5.89	5.9471	9.32193
330	5.916	5.98722	9.36632
340	5.952	6.02615	9.40939
350	5.95	6.06397	9.45121
360	5.962	6.10074	9.49185
370	5.972	6.1365	9.53138
380	5.982	6.17132	9.56986
390	5.994	6.20525	9.60733
400	5.984	6.23832	9.64386
410	5.994	6.27059	9.67948
420	5.994	6.30208	9.71425
430	5.998	6.33285	9.74819
440	5.998	6.36291	9.78136
450	6.006	6.3923	9.81378
460	6.006	6.42105	9.84549
470	6.02	6.44919	9.87652
480	6.048	6.47675	9.90689
490	6.068	6.50374	9.93664
500	6.08	6.53019	9.96578

## Sheet: FigureS3
Panel a. Probability of resistance for single cells for the dilution mechanism with and without bias
Generation post-mutation	prob (bias)	prob (no bias)
0	0	0
1	0	0
2	0	0
3	0	0
4	0	0
5	0	0
6	0.0005	0
7	0.0212	0.0004
8	0.0998	0.02
9	0.2597	0.1461
10	0.471	0.3806
11	0.6649	0.6199
12	0.8043	0.789
13	0.8919	0.8845
14	0.9431	0.9432
Panel b. Probability of resistance at the population level for the dilution mechanism with and without bias
Generation post-mutation	prob (bias)	prob (no bias)
0	0	0
1	0	0
2	0	0
3	0	0
4	0	0
5	0.036	0
6	1	0
7	1	0.995
8	1	1
9	1	1

## Sheet: FigureS4
Panel a. Probability of resistance for the population level (n depends on doubling time)
Generation post-mutation	prob (c=2)	prob (c=4)
0	0	0
1	0	0
2	0.035	0
3	1	0
4	1	0.23
5	1	1
6	1	1
7	1	1
8	1	1
9	1	1
Panel b. Probability of resistance for the population level (n does not depend on doubling time)
Generation post-mutation	prob (c=2)	prob (c=4)
0	0	0
1	0	0
2	0.035	0
3	1	0.108
4	1	1
5	1	1
6	1	1
7	1	1
8	1	1
9	1	1
Panel c. Infection simulation (n depends on doubling time)
doubling time (min)	probability of survival (n=0)	probability of survival (n=20)
25	0.724	0.085
30	0.724	0.088
40	0.724	0.111
50	0.724	0.122
60	0.724	0.143
Panel d. Infection simulation (n does not depend on doubling time)
doubling time (min)	probability of survival (n=0)	probability of survival (n=20)
25	0.724	0.138
30	0.724	0.138
40	0.724	0.138
50	0.724	0.143
60	0.724	0.143

## Sheet: FigureS5
Panel a. Probability of resistance for a partial dilution mechanism for single cells
Generation post-mutation	prob (nr=0)	prob (nr=10)	prob (nr=100)
0	0	0	0
1	0	0	0
2	0	0	0
3	0	0	0.0093
4	0	0	1
5	0	0	1
6	0	0.093	1
7	0.0006	0.8442	1
8	0.0199	0.9974	1
9	0.1472	0.9999	1
10	0.3837	1	1
11	0.615	1	1
12	0.7843	1	1
13	0.8842	1	1
14	0.9419	1	1
Panel b. Probability of resistance for a partial dilution mechanism at the population level
Generation post-mutation	prob (nr=0)	prob (nr=10)	prob (nr=100)
0	0	0	0
1	0	0	0
2	0	0	0
3	0	0	1
4	0	0	1
5	0	0.022	1
6	0	1	1
7	0.995	1	1
8	1	1	1
9	1	1	1
10	1	1	1
11	1	1	1
12	1	1	1
13	1	1	1
14	1	1	1

[truncated: 2 more sheets: FigureS6, FigureS7]
